# Supplementary material for: Challenges Facing Two Outbreaks of Carbapenem-Resistant Acinetobacter baumannii: From Cefiderocol Susceptibility Testing to the Emergence of Cefiderocol-Resistant Mutants
Source: Antibiotics (Basel). 2024 Aug 21;13(8):784. doi: 10.3390/antibiotics13080784 (PMC11350900; doi:10.3390/antibiotics13080784)
Supplement: Supplementary file 1 [file antibiotics-13-00784-s001.zip]

Archive with 1 entries (1 files):
- antibiotics-3150155-supplementary.pdf
